# Supplementary material for: Green Walkability and Physical Activity in UK Biobank: A Cross-Sectional Analysis of Adults in Greater London
Source: Int J Environ Res Public Health. 2022 Apr 2;19(7):4247. doi: 10.3390/ijerph19074247 (PMC8998308; doi:10.3390/ijerph19074247)
Supplement: Supplementary file 1 [file ijerph-19-04247-s001.zip]

Archive with 1 entries (1 files):
- ijerph-1639476-supplementary.pdf
